# Supplementary material for: Identification of a prognostic and therapeutic immune signature associated with hepatocellular carcinoma
Source: Cancer Cell Int. 2021 Feb 10;21:98. doi: 10.1186/s12935-021-01792-4 (PMC7877064; doi:10.1186/s12935-021-01792-4)
Supplement: Supplementary file 3 — Additional file 3: TIDE-LIHC. [file 12935_2021_1792_MOESM3_ESM.txt]

Patient	No benefits	Responder	TIDE	IFNG	MSI Expr Sig	Merck18	CD274	CD8	CTL.flag	Dysfunction	Exclusion	MDSC	CAF	TAM M2
TCGA.3L.AA1B.01A	FALSE	FALSE	0.07	-2.37	0.03	-0.82	-0.71	-0.56	FALSE	0.54	0.07	-0.03	-0.01	0.05
TCGA.4N.A93T.01A	FALSE	TRUE	-0.35	-3.69	0.17	-1.27	-1.46	-0.41	FALSE	-0.42	-0.35	0	-0.1	0.03
TCGA.4T.AA8H.01A	FALSE	FALSE	0.05	-4.33	0.87	-1.54	-1.36	-1.55	FALSE	-0.5	0.05	0.03	-0.08	0.04
TCGA.5M.AAT4.01A	FALSE	FALSE	0.39	-2.1	0.21	-1.66	-1.39	-0.03	FALSE	-0.63	0.39	0.08	-0.04	0.02
TCGA.5M.AAT5.01A	FALSE	FALSE	0.45	-1.41	0.11	-1.25	-0.02	-0.9	FALSE	-0.66	0.45	0.09	-0.07	0.02
TCGA.5M.AAT6.01A	FALSE	FALSE	0.32	2.05	0.83	1.57	2.42	1.41	TRUE	0.32	0.17	0	0.04	-0.01
TCGA.5M.AATA.01A	FALSE	FALSE	0.07	-0.47	0.01	-0.44	-0.73	-0.49	FALSE	-0.14	0.07	0.01	-0.02	0.01
TCGA.5M.AATE.01A	FALSE	FALSE	0.24	-3.47	0.01	-1.29	-1.24	0.03	FALSE	-0.59	0.24	0.03	-0.02	0.03
TCGA.A6.2671.01A	FALSE	FALSE	0.54	0.21	0.18	-0.04	0.08	-0.24	FALSE	0.44	0.54	0.01	0.06	0.01
TCGA.A6.2672.01A	FALSE	FALSE	0.54	2.76	0.99	1.9	2.38	2.04	TRUE	0.54	-0.34	-0.02	0.02	-0.05
TCGA.A6.2674.01A	FALSE	TRUE	-0.22	-0.25	0.09	0.16	2.16	-0.83	FALSE	0.3	-0.22	-0.06	0.04	-0.02
TCGA.A6.2675.01A	FALSE	TRUE	-0.3	0.55	0.1	0.43	0.85	-1.37	FALSE	0.6	-0.3	-0.09	0.07	-0.02
TCGA.A6.2676.01A	FALSE	TRUE	-0.09	2.89	1	1.84	2.22	0.76	FALSE	-0.17	-0.09	0.02	0.01	-0.04
TCGA.A6.2677.01A	FALSE	FALSE	0.22	-1.5	0.52	-1.32	-1.1	-1.03	FALSE	-0.91	0.22	0.03	-0.04	0.03
TCGA.A6.2678.01A	FALSE	TRUE	-0.46	1.47	0.77	0.58	1.13	0.69	TRUE	-0.46	0.11	0	0	0
TCGA.A6.2679.01A	FALSE	FALSE	0.42	-1.75	0.17	1.5	0.54	2.18	TRUE	0.42	0.52	0.04	0.03	0
TCGA.A6.2680.01A	FALSE	FALSE	0.1	-0.58	0.17	0.04	-0.45	-2.27	FALSE	0.54	0.1	0	-0.01	0.01
TCGA.A6.2681.01A	FALSE	FALSE	0.37	-0.43	0.22	0.07	-0.04	0.05	FALSE	0.82	0.37	0	0.06	0.01
TCGA.A6.2682.01A	FALSE	FALSE	0.72	-0.94	0.47	-0.44	-1.11	-0.16	FALSE	-0.05	0.72	0.03	0.07	0
TCGA.A6.2683.01A	FALSE	FALSE	0.28	-4.65	0.07	-1.27	-2.13	-2.49	FALSE	0.22	0.28	0.03	-0.03	0.03
TCGA.A6.2684.01A	FALSE	TRUE	-0.08	0.74	0.55	0.34	0.82	-0.67	FALSE	0.55	-0.08	-0.05	0.02	0.01
TCGA.A6.2685.01A	FALSE	FALSE	0.16	-2.74	0.51	0.01	-0.5	-0.4	FALSE	1.12	0.16	-0.06	0.08	0.01
TCGA.A6.2686.01A	FALSE	FALSE	0.56	2.08	0.96	1.75	1.98	2.17	TRUE	0.56	-0.68	-0.06	-0.02	-0.02
TCGA.A6.3807.01A	FALSE	FALSE	0.5	1.67	0.37	0.53	1.23	0.19	FALSE	-0.08	0.5	0.03	0.05	-0.01
TCGA.A6.3808.01A	FALSE	FALSE	0.53	0.2	0.92	0.41	0.61	0.5	FALSE	0.34	0.53	-0.01	0.08	0.02
TCGA.A6.3809.01A	FALSE	TRUE	-0.39	2.47	1	1.35	2.44	0.98	TRUE	-0.39	-0.56	-0.03	-0.04	-0.03
TCGA.A6.3810.01A	FALSE	TRUE	-0.2	1.25	0.07	0.35	0.88	0.23	FALSE	0.05	-0.2	-0.06	0.05	-0.02
TCGA.A6.4105.01A	FALSE	FALSE	0.34	1.64	0.12	1.09	1.33	1.68	TRUE	0.34	-0.15	-0.01	0.02	-0.02
TCGA.A6.4107.01A	FALSE	FALSE	0.21	-0.3	0.73	-0.11	-0.57	-1.56	FALSE	0.17	0.21	-0.02	0.02	0.03
TCGA.A6.5656.01A	FALSE	TRUE	-0.36	-1.38	0.03	-1.29	-0.97	-2.12	FALSE	-0.47	-0.36	-0.03	-0.05	0.02
TCGA.A6.5657.01A	FALSE	FALSE	0.44	0.05	0.16	0.04	-0.11	0.18	FALSE	0.63	0.44	-0.01	0.06	0.01
TCGA.A6.5659.01A	FALSE	FALSE	0.22	-0.83	0.05	-1.06	-0.68	-2.7	FALSE	-0.62	0.22	-0.01	0	0.03
TCGA.A6.5660.01A	FALSE	FALSE	0.29	-1.52	0.09	-0.98	-1.2	-1.45	FALSE	-0.58	0.29	-0.01	0.02	0.03
TCGA.A6.5661.01A	FALSE	FALSE	0.19	0.54	1	0.05	0.7	-0.78	FALSE	-0.66	0.19	0.04	0	-0.01
TCGA.A6.5662.01A	FALSE	FALSE	0.45	-1.99	0.09	-1.62	-1.07	-0.51	FALSE	-0.36	0.45	0.02	0.02	0.03
TCGA.A6.5664.01A	FALSE	FALSE	0.13	-0.73	0.18	0.14	0.13	1.99	FALSE	0.73	0.13	-0.04	0.06	0.01
TCGA.A6.5665.01A	FALSE	TRUE	-0.43	0.65	1	0.51	0.24	1.3	TRUE	-0.43	-0.32	0.03	-0.06	-0.02
TCGA.A6.5666.01A	FALSE	FALSE	0.25	-2.7	0.54	-1.61	-1.28	-3.48	FALSE	-1.16	0.25	0.06	-0.05	0.03
TCGA.A6.5667.01A	FALSE	FALSE	0.61	-0.15	0.06	-0.53	-0.7	0.3	FALSE	-0.36	0.61	0.03	0.04	0.02
TCGA.A6.6137.01A	FALSE	TRUE	-0.74	-0.12	0.23	0.05	0.04	-1.2	FALSE	0.26	-0.74	-0.05	-0.07	0.01
TCGA.A6.6138.01A	FALSE	FALSE	0.32	2.81	0.07	1.85	2.11	1.33	TRUE	0.32	-0.36	-0.05	0.04	-0.04
TCGA.A6.6140.01A	FALSE	TRUE	-0.23	-0.6	0.13	-0.37	-0.67	0.57	TRUE	-0.23	-0.49	0	-0.08	0
TCGA.A6.6141.01A	FALSE	TRUE	-0.26	0.88	0.53	0.83	-0.06	1.42	FALSE	0.5	-0.26	-0.04	-0.02	0.02
TCGA.A6.6142.01A	FALSE	FALSE	0.96	-2.27	0.01	-0.76	0.15	-0.85	FALSE	0.37	0.96	0.03	0.12	-0.01
TCGA.A6.6648.01A	FALSE	TRUE	-0.47	-0.82	0.15	-0.64	0.01	0.27	FALSE	-0.54	-0.47	-0.01	-0.1	0.02
TCGA.A6.6649.01A	FALSE	TRUE	-0.26	-0.28	0.17	0	-0.17	0.19	FALSE	0.68	-0.26	-0.05	0	0.01
TCGA.A6.6650.01A	FALSE	TRUE	-0.41	-1.25	0.24	-1.28	-0.92	-2.21	FALSE	-0.76	-0.41	0	-0.09	0.02
TCGA.A6.6651.01A	FALSE	FALSE	0.9	-0.05	0.02	0.84	0.24	0.86	TRUE	0.9	0.17	-0.06	0.09	0
TCGA.A6.6652.01A	FALSE	FALSE	0.47	-2.77	0.01	-1.85	-1.29	-0.7	FALSE	-0.41	0.47	0.05	-0.01	0.03
TCGA.A6.6653.01A	FALSE	FALSE	0.31	0.33	0.97	-0.05	0.25	-1.36	FALSE	-0.13	0.31	0.03	0.03	-0.02
TCGA.A6.6654.01A	FALSE	FALSE	0.97	1.83	0.04	1.48	1.79	0.75	TRUE	0.97	0.01	-0.06	0.11	-0.04
TCGA.A6.6780.01A	FALSE	TRUE	-0.33	3.09	1	1.62	2.78	0.77	TRUE	-0.33	-1.51	-0.08	-0.11	-0.04
TCGA.A6.6781.01A	FALSE	TRUE	-0.04	0.9	0.79	0.8	1.21	0.85	FALSE	0.52	-0.04	-0.06	0.1	-0.04
TCGA.A6.6782.01A	FALSE	FALSE	0.45	0.41	0.08	0.37	0.25	0.63	TRUE	0.45	-0.05	-0.05	0.04	0
TCGA.A6.A565.01A	FALSE	TRUE	-0.93	-0.18	0.52	0.37	0.27	1.62	FALSE	1.03	-0.93	-0.1	-0.02	-0.02
TCGA.A6.A566.01A	FALSE	FALSE	0.32	-0.11	0.4	0.67	0.7	-0.78	FALSE	0.62	0.32	-0.05	0.12	-0.02
TCGA.A6.A567.01A	FALSE	FALSE	0.66	-1.33	0.01	-1.49	-0.74	-0.07	FALSE	-0.43	0.66	0.04	0.02	0.03
TCGA.A6.A56B.01A	FALSE	FALSE	0.97	-3.95	0.02	-1.86	-1.09	-4.29	FALSE	-0.61	0.97	0.04	0.07	0.04
TCGA.A6.A5ZU.01A	FALSE	FALSE	0.14	0.23	0.01	0.32	-0.12	-0.49	FALSE	0.3	0.14	-0.04	0.06	0
TCGA.AA.3488.01A	FALSE	FALSE	0.07	-2.62	0.17	-0.42	-0.6	-0.86	FALSE	-0.16	0.07	0.03	-0.05	0.02
TCGA.AA.3489.01A	FALSE	FALSE	0.86	0.59	0.06	0.9	1.03	1.36	TRUE	0.86	-0.22	-0.08	0.07	-0.01
TCGA.AA.3492.01A	FALSE	FALSE	0.13	0.99	1	0.89	1.39	0.38	FALSE	-0.09	0.13	0.02	0.01	-0.01
TCGA.AA.3494.01A	FALSE	FALSE	0.08	-0.61	0.13	-0.73	-0.23	0.14	FALSE	-0.32	0.08	0.01	-0.03	0.02
TCGA.AA.3495.01A	FALSE	FALSE	0.02	0.31	0.61	0.18	0.19	0.73	FALSE	-0.51	0.02	0.01	-0.03	0.02
TCGA.AA.3496.01A	FALSE	FALSE	0.39	1.23	0.04	0.85	1.07	0.44	TRUE	0.39	-0.09	-0.04	0.02	0
TCGA.AA.3502.01A	FALSE	FALSE	0.01	-2.05	0.83	0.17	-0.81	1.73	FALSE	-0.18	0.01	0.02	-0.06	0.03
TCGA.AA.3506.01A	FALSE	FALSE	0.25	0.29	0.21	0.49	0.71	1.08	FALSE	0.76	0.25	0	0.02	0.02
TCGA.AA.3509.01A	FALSE	FALSE	0.02	0.78	0.22	0.01	0.54	0.01	FALSE	-0.48	0.02	0	-0.02	0.02
TCGA.AA.3510.01A	FALSE	TRUE	-0.42	0.89	0.99	0.77	0.62	0.1	FALSE	0.21	-0.42	-0.04	-0.04	0
TCGA.AA.3511.01A	FALSE	FALSE	0.27	-0.81	0.06	-0.42	-0.72	-1.1	FALSE	0.08	0.27	-0.01	0.06	0
TCGA.AA.3514.01A	FALSE	FALSE	0.74	-3.04	0.26	-0.02	-2.53	0.74	FALSE	0.95	0.74	0.01	0.06	0.05
TCGA.AA.3516.01A	FALSE	TRUE	-0.09	2.4	1	1.5	2.41	1.41	TRUE	-0.09	0.17	0.04	0.01	-0.03
TCGA.AA.3517.01A	FALSE	TRUE	-0.1	-0.45	0.01	-0.44	0.21	-0.38	FALSE	0.3	-0.1	-0.02	-0.02	0.02
TCGA.AA.3518.01A	FALSE	FALSE	0.13	2.02	1	1.04	1.56	1.14	TRUE	0.13	-0.28	0.01	-0.04	-0.01
TCGA.AA.3519.01A	FALSE	FALSE	0.13	-0.49	0.44	-0.23	0.13	-1.9	FALSE	-0.19	0.13	0.02	-0.02	0.01
TCGA.AA.3520.01A	FALSE	FALSE	0.45	0.81	0.54	0.15	0.58	-0.1	FALSE	-0.05	0.45	0.01	0.05	0.01
TCGA.AA.3521.01A	FALSE	FALSE	0.24	-0.48	0.06	-0.46	-0.29	-0.82	FALSE	-0.13	0.24	0	0.02	0.01
TCGA.AA.3522.01A	FALSE	TRUE	-0.08	0.07	0.94	-0.02	-0.17	0.49	FALSE	-0.57	-0.08	-0.01	-0.03	0.03
TCGA.AA.3524.01A	FALSE	TRUE	-0.82	-2.14	0.94	-0.17	-0.55	1.1	TRUE	-0.82	0.54	0.05	0.01	0.01
TCGA.AA.3525.01A	FALSE	FALSE	0.02	0.9	1	0.32	0.73	-0.29	FALSE	-0.16	0.02	0.02	-0.01	0
TCGA.AA.3526.01A	FALSE	TRUE	-0.28	2.37	0.82	1.02	1.17	1.55	TRUE	-0.28	-0.25	0	-0.02	-0.01
TCGA.AA.3527.01A	FALSE	FALSE	0.34	0.54	0.95	1.33	0.17	1.06	FALSE	1.07	0.34	0	0.03	0.02
TCGA.AA.3529.01A	FALSE	FALSE	0.51	-2.92	0.14	-0.98	-1.24	-0.01	FALSE	-0.08	0.51	0.04	-0.01	0.03
TCGA.AA.3530.01A	FALSE	TRUE	-0.16	-0.38	0.28	-0.32	-0.09	0.65	FALSE	-0.39	-0.16	-0.01	-0.05	0.02
TCGA.AA.3531.01A	FALSE	FALSE	0.18	-0.8	0.1	-0.44	-1.46	-0.3	FALSE	-0.02	0.18	0.03	-0.03	0.02
TCGA.AA.3532.01A	FALSE	TRUE	-0.46	1.94	0.51	1.3	1.43	0.11	FALSE	0.29	-0.46	-0.06	0	-0.01
TCGA.AA.3534.01A	FALSE	FALSE	0.36	-0.75	0.09	-0.75	-0.66	0.34	FALSE	-0.12	0.36	0	0.01	0.04
TCGA.AA.3538.01A	FALSE	FALSE	0.46	-1.02	0.08	-1.07	-1.26	-1.39	FALSE	-0.29	0.46	0.01	0.03	0.02
TCGA.AA.3542.01A	FALSE	FALSE	0.73	-2.57	0.18	-0.64	-1.09	-0.7	FALSE	-0.3	0.73	0.06	0	0.04
TCGA.AA.3543.01A	FALSE	FALSE	0.54	2.45	1	2	2.01	2.62	TRUE	0.54	-0.3	-0.02	0	-0.03
TCGA.AA.3544.01A	FALSE	FALSE	0.38	1.87	0.41	1.63	1.81	0.92	TRUE	0.38	0.03	-0.01	0.02	-0.01
TCGA.AA.3548.01A	FALSE	FALSE	0.38	0.32	0.37	0.7	0.03	0.77	FALSE	0.26	0.38	0.01	0	0.03
TCGA.AA.3549.01A	FALSE	FALSE	0.03	-0.32	0.32	0.01	0.82	0.57	TRUE	0.03	0.19	0.02	0.01	-0.01
TCGA.AA.3552.01A	FALSE	TRUE	-0.36	0.65	0.15	0.78	0.17	0.97	FALSE	0.56	-0.36	-0.04	-0.04	0.02
TCGA.AA.3553.01A	FALSE	TRUE	-0.15	1.6	0.13	0.71	0.86	1.29	TRUE	-0.15	0.23	0.01	0.01	0.01
TCGA.AA.3554.01A	FALSE	TRUE	-0.31	0.5	0.97	0.77	2.05	0.26	FALSE	0.69	-0.31	-0.04	0.04	-0.04
TCGA.AA.3555.01A	FALSE	FALSE	0.48	0.67	0.86	-0.41	0.6	-1.4	FALSE	-0.54	0.48	0.04	0.05	-0.02
TCGA.AA.3556.01A	FALSE	FALSE	0.07	0.83	0.66	0.34	1	-0.45	FALSE	-0.27	0.07	0.01	-0.01	0
TCGA.AA.3560.01A	FALSE	FALSE	0.39	-1.75	0.49	0.19	0.23	-0.69	FALSE	-0.13	0.39	0.02	0.01	0.03
TCGA.AA.3561.01A	FALSE	FALSE	0.23	0.01	0.67	-0.42	0.07	-1.3	FALSE	-0.97	0.23	0.04	-0.03	0.01
TCGA.AA.3562.01A	FALSE	FALSE	0.27	-0.87	0.29	-0.17	-0.86	-1.26	FALSE	-0.01	0.27	0	0	0.03
TCGA.AA.3655.01A	FALSE	FALSE	0.07	0.28	0.28	0.02	0.65	-0.41	FALSE	0.05	0.07	0	0.02	-0.01
TCGA.AA.3660.01A	FALSE	TRUE	-0.09	-1.33	0.29	-0.66	-0.55	-0.6	FALSE	-0.01	-0.09	-0.02	-0.03	0.03
TCGA.AA.3662.01A	FALSE	TRUE	-0.41	-0.03	0.08	0.1	0.72	0.41	FALSE	0.39	-0.41	-0.03	-0.03	-0.01
TCGA.AA.3663.01A	FALSE	TRUE	-0.06	0.2	1	-0.05	0.73	-0.65	FALSE	-0.72	-0.06	0.01	-0.03	0.01
TCGA.AA.3664.01A	FALSE	TRUE	-0.09	0.51	0.28	-0.16	0.36	-1.1	FALSE	-0.46	-0.09	0.02	-0.04	0
TCGA.AA.3666.01A	FALSE	TRUE	-0.02	1.16	0.14	0.47	1.55	0.28	FALSE	-0.55	-0.02	0.01	-0.02	0
TCGA.AA.3667.01A	FALSE	FALSE	0.42	-0.28	0.09	0.24	0.28	0	FALSE	0.55	0.42	0.04	0	0.02
TCGA.AA.3672.01A	FALSE	FALSE	0.79	2.74	0.98	2.14	1.7	2.55	TRUE	0.79	0.12	0.04	0	-0.03
TCGA.AA.3673.01A	FALSE	FALSE	0.23	-0.3	0.43	-0.27	-0.29	-0.15	FALSE	-0.03	0.23	0	0.01	0.03
TCGA.AA.3675.01A	FALSE	FALSE	0.32	-0.5	0.8	-0.76	-0.28	-0.38	FALSE	-0.6	0.32	0.02	0	0.02
TCGA.AA.3678.01A	FALSE	TRUE	-0.56	0.38	0.08	0.17	0.83	-0.84	FALSE	0.07	-0.56	-0.03	-0.04	-0.01
TCGA.AA.3679.01A	FALSE	FALSE	0.32	-0.07	0.23	-0.3	-0.18	-0.53	FALSE	-0.23	0.32	0.02	0.01	0.02
TCGA.AA.3680.01A	FALSE	TRUE	-0.19	-0.66	0.51	-0.03	0.2	0.86	FALSE	0.13	-0.19	-0.03	-0.04	0.03
TCGA.AA.3681.01A	FALSE	TRUE	-0.16	1.03	0.7	0.62	1.43	0.01	FALSE	0.13	-0.16	0.01	-0.03	-0.01
TCGA.AA.3684.01A	FALSE	FALSE	0.52	-2.67	0.66	0.48	-0.43	0.99	FALSE	1.33	0.52	0.01	0.05	0.01
TCGA.AA.3685.01A	FALSE	FALSE	0	2.68	0.83	1.33	1.43	1.54	TRUE	0	-0.39	-0.02	-0.03	-0.01
TCGA.AA.3688.01A	FALSE	FALSE	0.08	-0.44	0.22	-0.4	-0.89	-0.7	FALSE	-0.32	0.08	0.01	-0.03	0.03
TCGA.AA.3692.01A	FALSE	TRUE	-0.07	-1.04	0.44	-0.35	-0.46	0	FALSE	-0.07	-0.07	-0.02	-0.03	0.02
TCGA.AA.3693.01A	FALSE	FALSE	0.24	-1.19	0.67	-1.01	-1.2	0.28	FALSE	-0.84	0.24	0.01	-0.02	0.03
TCGA.AA.3696.01A	FALSE	FALSE	0.85	-2.98	0.02	-2.13	-1.26	-8.01	FALSE	-0.56	0.85	0.05	0.05	0.02
TCGA.AA.3697.01A	FALSE	TRUE	-0.35	-0.17	0.12	0.07	0.39	0.53	FALSE	-0.28	-0.35	0	-0.04	-0.01
TCGA.AA.3710.01A	FALSE	FALSE	0.37	3.42	0.99	2.24	3.19	2.78	TRUE	0.37	-0.63	-0.03	-0.02	-0.05
TCGA.AA.3712.01A	FALSE	FALSE	0.38	0.35	0.05	-0.02	-0.07	-0.81	FALSE	-0.18	0.38	0.02	0.04	0.01
TCGA.AA.3713.01A	FALSE	FALSE	0.26	1.03	0.97	0.74	1.49	1.05	TRUE	0.26	-0.94	-0.06	-0.05	-0.03
TCGA.AA.3715.01A	FALSE	FALSE	1.16	2.48	0.99	2.26	3.37	1.51	TRUE	1.16	0.38	0.02	0.07	-0.04
TCGA.AA.3811.01A	FALSE	FALSE	0.04	0.97	0.9	0.64	1.03	0.2	FALSE	0.01	0.04	0.01	-0.02	0
TCGA.AA.3812.01A	FALSE	FALSE	0.49	-0.73	0.17	0.32	0.01	1.34	FALSE	1.13	0.49	0.01	0.06	0
TCGA.AA.3814.01A	FALSE	FALSE	0.15	1.06	0.27	0.58	0.87	1.4	FALSE	0.16	0.15	-0.03	0.05	0
TCGA.AA.3815.01A	FALSE	FALSE	0.38	2.58	1	1.96	2.51	2.08	TRUE	0.38	-0.68	-0.04	-0.04	-0.03
TCGA.AA.3818.01A	FALSE	FALSE	0.25	-0.06	0.7	0.05	-0.44	0.68	FALSE	-0.34	0.25	0.02	-0.02	0.02
TCGA.AA.3819.01A	FALSE	FALSE	0.06	-1.74	0.42	-1.03	-1.34	-0.61	FALSE	-0.16	0.06	0	-0.03	0.04
TCGA.AA.3821.01A	FALSE	FALSE	0.08	0.18	0.97	-0.01	0.6	0.24	FALSE	-0.28	0.08	-0.01	0.02	-0.01
TCGA.AA.3831.01A	FALSE	TRUE	-0.2	-0.41	0.87	0.13	-1.03	-0.05	FALSE	0.06	-0.2	-0.03	-0.03	0.02
TCGA.AA.3833.01A	FALSE	FALSE	0.6	0.19	0.99	0.59	0.61	1.38	TRUE	0.6	0.18	0	0.05	-0.02
TCGA.AA.3837.01A	FALSE	FALSE	0.87	-2.57	0.38	-0.89	-1.38	-0.33	FALSE	0.06	0.87	0.04	0.05	0.03
TCGA.AA.3841.01A	FALSE	FALSE	0.31	0	0.06	0.64	-0.16	1.08	FALSE	0.92	0.31	0.02	0.02	0
TCGA.AA.3842.01A	FALSE	FALSE	0.64	0.17	0.67	0.11	-0.25	0.76	FALSE	-0.64	0.64	0.03	0.06	0
TCGA.AA.3844.01A	FALSE	FALSE	0.02	0.84	0.7	0.21	1.13	-1.53	FALSE	-0.57	0.02	0.02	-0.03	0.01
TCGA.AA.3845.01A	FALSE	FALSE	0.17	2.23	0.95	1.23	3.25	0.65	FALSE	-0.11	0.17	0.03	0.03	-0.03
TCGA.AA.3846.01A	FALSE	TRUE	-0.15	0.41	0.61	0.27	0.97	-0.43	FALSE	-0.56	-0.15	0	-0.02	-0.01
TCGA.AA.3848.01A	FALSE	FALSE	0.14	-0.86	0.24	-0.34	-0.84	-0.1	FALSE	0.7	0.14	0.03	-0.05	0.03
TCGA.AA.3850.01A	FALSE	TRUE	-0.2	-0.24	0.81	0.38	0.49	-0.45	FALSE	0.43	-0.2	-0.05	0.01	0
TCGA.AA.3851.01A	FALSE	FALSE	0.05	0.98	0.32	0.48	0.32	0.66	FALSE	-0.1	0.05	-0.01	0	0.02
TCGA.AA.3852.01A	FALSE	FALSE	0.54	0.07	0.83	0.29	0.2	-0.2	FALSE	0.28	0.54	0.01	0.05	0.01
TCGA.AA.3854.01A	FALSE	FALSE	0.14	-0.81	0.88	-0.53	0.89	-0.81	FALSE	-0.37	0.14	0.01	0	0.01
TCGA.AA.3855.01A	FALSE	TRUE	-0.18	-0.1	0.47	0.36	-0.02	-0.27	FALSE	0.37	-0.18	-0.01	-0.04	0.01
TCGA.AA.3856.01A	FALSE	FALSE	0.36	1.52	0.24	1.11	0.82	1.17	TRUE	0.36	-0.53	-0.04	-0.05	0.01
TCGA.AA.3858.01A	FALSE	FALSE	0.57	0.2	0.25	0.02	-0.72	-0.92	FALSE	0.04	0.57	0.03	0.02	0.03
TCGA.AA.3860.01A	FALSE	FALSE	0.16	1.21	0.16	0.88	1.23	0.61	TRUE	0.16	0.29	0.02	0.04	-0.02
TCGA.AA.3861.01A	FALSE	TRUE	-0.39	0.32	0.94	0.48	0.06	0.53	FALSE	-0.4	-0.39	-0.01	-0.07	0.01
TCGA.AA.3862.01A	FALSE	TRUE	-0.53	2.13	0.91	1.21	0.57	1.44	TRUE	-0.53	-0.05	0.01	0	-0.01
TCGA.AA.3864.01A	FALSE	FALSE	0.36	0.53	0.99	0.1	0.52	0.58	FALSE	-0.61	0.36	0.03	0.01	0.01
TCGA.AA.3866.01A	FALSE	FALSE	0.08	2.17	0.42	1.44	2.17	0.54	TRUE	0.08	-0.05	-0.02	0.04	-0.02
TCGA.AA.3867.01A	FALSE	FALSE	0.87	-2.76	0.17	-0.56	-1.62	-0.16	FALSE	0.05	0.87	0.01	0.09	0.04
TCGA.AA.3869.01A	FALSE	TRUE	-0.26	1.2	0.11	0.65	0.8	0.53	TRUE	-0.26	0.05	0	0	0.01
TCGA.AA.3870.01A	FALSE	FALSE	0.63	-1.57	0.26	0.8	0.83	0.46	FALSE	0.7	0.63	0.02	0.08	0
TCGA.AA.3872.01A	FALSE	FALSE	0.34	0.35	0.01	0.29	-0.08	-0.11	FALSE	0.74	0.34	-0.03	0.09	0.01
TCGA.AA.3875.01A	FALSE	TRUE	-0.17	0.29	0.71	0.3	0.89	0.55	FALSE	-0.1	-0.17	-0.01	-0.02	0
TCGA.AA.3877.01A	FALSE	TRUE	-0.04	1.69	0.99	0.93	1.86	1.29	TRUE	-0.04	0.13	0	0.05	-0.03
TCGA.AA.3930.01A	FALSE	TRUE	-0.07	0.42	0.84	0.22	1.01	1.19	FALSE	-0.39	-0.07	0.02	-0.01	-0.02
TCGA.AA.3939.01A	FALSE	FALSE	0.32	-1.64	0.82	0.07	-0.36	-0.19	FALSE	-0.51	0.32	0.03	0	0.01
TCGA.AA.3941.01A	FALSE	FALSE	0.37	-2.62	0.81	-0.85	-1.26	-0.68	FALSE	-0.43	0.37	0.04	-0.03	0.03
TCGA.AA.3947.01A	FALSE	FALSE	0.33	2.46	1	0.35	2.38	0.52	FALSE	-1.41	0.33	0.03	0.03	-0.01
TCGA.AA.3949.01A	FALSE	FALSE	0.06	3.55	1	2.39	3.2	2.41	TRUE	0.06	0.03	-0.01	0.03	-0.02
TCGA.AA.3950.01A	FALSE	TRUE	-0.33	2.2	0.99	1.43	1.44	1.18	TRUE	-0.33	0.37	0.02	0.06	-0.03
TCGA.AA.3952.01A	FALSE	FALSE	0.53	-0.57	0.76	-0.8	-1.63	-1.1	FALSE	-0.24	0.53	0.02	0.04	0.02
TCGA.AA.3955.01A	FALSE	FALSE	0.68	-0.65	0.38	-0.88	-0.7	0.25	FALSE	-0.97	0.68	0.06	0	0.04
TCGA.AA.3956.01A	FALSE	FALSE	0.31	-0.41	0.2	-0.17	-0.15	-0.17	FALSE	-0.2	0.31	0	0.03	0.02
TCGA.AA.3966.01A	FALSE	FALSE	0.49	2.07	0.73	1.36	2.44	1.15	TRUE	0.49	-0.1	-0.01	0.05	-0.05
TCGA.AA.3968.01A	FALSE	FALSE	0.38	0.59	0.12	0.11	0.21	0.67	FALSE	-0.06	0.38	0	0.03	0.02
TCGA.AA.3970.01A	FALSE	TRUE	-0.23	0.39	0.36	0.24	0.57	0.44	TRUE	-0.23	-0.23	-0.01	-0.04	0.01
TCGA.AA.3971.01A	FALSE	FALSE	0.33	0.62	0.4	0.7	0.72	0.98	TRUE	0.33	-0.44	-0.05	-0.04	0.02
TCGA.AA.3972.01A	FALSE	FALSE	0.58	-1.05	0.19	-1.22	-0.25	-0.96	FALSE	-0.72	0.58	0.03	0.02	0.02
TCGA.AA.3973.01A	FALSE	FALSE	0.64	-2.87	0.04	-0.95	-0.35	0.8	FALSE	-0.35	0.64	0.02	0.03	0.04
TCGA.AA.3975.01A	FALSE	TRUE	-0.1	-0.52	0.04	-0.13	-0.63	-0.99	FALSE	0.59	-0.1	-0.03	-0.01	0.02
TCGA.AA.3976.01A	FALSE	FALSE	0.83	-2.13	0.21	-0.53	0.3	-0.23	FALSE	-0.68	0.83	0.06	0.03	0.03
TCGA.AA.3977.01A	FALSE	FALSE	0.29	2.15	0.98	0.9	0.46	-0.22	FALSE	-0.48	0.29	0.05	0	-0.01
TCGA.AA.3979.01A	FALSE	FALSE	0.41	-0.4	0.86	-0.98	2.16	-2.5	FALSE	-1.19	0.41	0.08	-0.03	0
TCGA.AA.3980.01A	FALSE	TRUE	-0.5	1.69	0.83	1.15	1.71	1.69	TRUE	-0.5	-0.05	0.01	-0.03	0.01
TCGA.AA.3982.01A	FALSE	TRUE	-0.62	0.92	0.66	0.81	-0.04	0.87	FALSE	0.23	-0.62	-0.07	-0.05	0.02
TCGA.AA.3984.01A	FALSE	TRUE	-0.33	1.55	0.63	0.59	1.63	0.77	TRUE	-0.33	0.44	0.06	0.03	-0.03
TCGA.AA.3986.01A	FALSE	FALSE	0.74	1.64	0.35	1.23	1.27	1.4	TRUE	0.74	-0.83	-0.08	-0.05	0
TCGA.AA.3989.01A	FALSE	FALSE	0.47	0.89	0.45	1.05	0.06	1.42	TRUE	0.47	0.03	-0.02	0.01	0.01
TCGA.AA.3994.01A	FALSE	FALSE	0.57	-0.3	0.82	-0.16	0.02	-1.08	FALSE	0.01	0.57	0.04	0.03	0.01
TCGA.AA.A004.01A	FALSE	FALSE	0.35	-0.54	0.01	-0.01	-0.5	0.15	FALSE	1.02	0.35	0.04	0.02	-0.01
TCGA.AA.A00A.01A	FALSE	FALSE	0.13	1.99	0.98	1.06	1.04	0.02	FALSE	-0.15	0.13	0.01	0.03	-0.02
TCGA.AA.A00D.01A	FALSE	FALSE	0.35	2.83	0.29	1.73	1.53	1.31	TRUE	0.35	-0.23	-0.04	0.01	-0.01
TCGA.AA.A00E.01A	FALSE	FALSE	0.02	1.76	0.98	1.05	1.72	0.16	FALSE	-0.16	0.02	0.01	0.02	-0.03
TCGA.AA.A00F.01A	FALSE	FALSE	0.62	-1.37	0.06	-0.61	-0.1	-1.31	FALSE	0.35	0.62	0.03	0.03	0.02
TCGA.AA.A00J.01A	FALSE	FALSE	0.27	-0.18	0.95	-0.44	0.97	-1.54	FALSE	-0.35	0.27	0.02	0.02	-0.01
TCGA.AA.A00K.01A	FALSE	FALSE	0.27	-1.2	0.55	-0.58	-0.08	-0.52	FALSE	0.08	0.27	0.03	-0.02	0.01
TCGA.AA.A00L.01A	FALSE	FALSE	0.22	-1.25	0.08	-1.04	0.33	-0.37	FALSE	-0.6	0.22	0.04	-0.03	0.01
TCGA.AA.A00N.01A	FALSE	FALSE	0.6	0.12	0.7	0.04	0.34	-1.18	FALSE	0.2	0.6	0.01	0.08	0
TCGA.AA.A00O.01A	FALSE	FALSE	0.3	-0.24	0.01	-0.61	-0.64	0.59	FALSE	0.35	0.3	-0.02	0.05	0.01
TCGA.AA.A00Q.01A	FALSE	FALSE	0.25	0.83	0.26	0.13	-0.09	-0.37	FALSE	-0.09	0.25	0.02	0	0.01
TCGA.AA.A00R.01A	FALSE	FALSE	0.23	3.35	1	2.54	2.55	2.82	TRUE	0.23	-0.4	-0.01	-0.02	-0.04
TCGA.AA.A00U.01A	FALSE	FALSE	0.55	-0.18	0.12	-0.44	0.04	-0.68	FALSE	-0.61	0.55	0.07	-0.01	0.01
TCGA.AA.A00W.01A	FALSE	TRUE	-0.34	-3.07	0.19	-0.64	-0.5	-1.14	FALSE	-0.45	-0.34	0.04	-0.1	0
TCGA.AA.A00Z.01A	FALSE	FALSE	0.06	0.28	0.06	-0.45	0.57	-0.42	FALSE	0.08	0.06	0.04	-0.05	0.01
TCGA.AA.A010.01A	FALSE	FALSE	0.28	1.34	0.77	0.31	-0.32	-1.1	FALSE	-0.42	0.28	0.04	-0.01	0
TCGA.AA.A017.01A	FALSE	FALSE	0.37	-2.85	0.06	-0.73	-0.85	-1.36	FALSE	-0.01	0.37	0.02	0.03	0
TCGA.AA.A01C.01A	FALSE	FALSE	0.93	0.21	0.12	-0.18	-0.64	-2.15	FALSE	-0.08	0.93	0.06	0.07	0.01
TCGA.AA.A01D.01A	FALSE	FALSE	0.33	-0.33	0.2	-0.35	-0.14	-1.75	FALSE	0.32	0.33	-0.02	0.06	0.01
TCGA.AA.A01F.01A	FALSE	FALSE	0.34	-0.83	0.06	-1.38	-0.85	-2.8	FALSE	-0.68	0.34	0.06	-0.04	0.02
TCGA.AA.A01G.01A	FALSE	FALSE	0.41	-1.33	0.09	-0.72	-1.1	-0.53	FALSE	-0.47	0.41	0.06	-0.04	0.02
TCGA.AA.A01I.01A	FALSE	FALSE	0.02	0.7	0.37	-0.21	0.06	0.05	FALSE	-0.89	0.02	0.02	-0.04	0.01
TCGA.AA.A01K.01A	FALSE	FALSE	0.89	0.13	0.1	0	0.41	0.14	FALSE	0.12	0.89	0.05	0.05	0.02
TCGA.AA.A01P.01A	FALSE	FALSE	0.71	4.08	0.94	2.57	2.77	2.36	TRUE	0.71	-0.15	-0.01	0.04	-0.05
TCGA.AA.A01Q.01A	FALSE	TRUE	-0.25	0.96	1	0.74	2.51	0.47	FALSE	-0.12	-0.25	0.02	-0.07	0
TCGA.AA.A01R.01A	FALSE	FALSE	0.86	2.95	0.97	2.5	1.87	2.82	TRUE	0.86	-0.34	0	-0.03	-0.02
TCGA.AA.A01S.01A	FALSE	FALSE	0.46	-3.47	0.38	-1.67	-2.02	-1.96	FALSE	-0.58	0.46	0.07	-0.04	0.03
TCGA.AA.A01T.01A	FALSE	FALSE	0.39	0.43	0.17	-0.2	0.2	-0.63	FALSE	0.08	0.39	0.07	-0.02	0.01
TCGA.AA.A01V.01A	FALSE	TRUE	-0.15	0.06	0.62	-0.16	1.04	0.77	FALSE	0.31	-0.15	0.03	-0.08	0.01
TCGA.AA.A01X.01A	FALSE	FALSE	0.55	-2.16	0.02	-1.03	-1.05	-0.66	FALSE	0.56	0.55	0.03	0	0.04
TCGA.AA.A01Z.01A	FALSE	FALSE	0.89	-2.41	0.49	-2.04	-1.33	-1.9	FALSE	-0.36	0.89	0.1	-0.01	0.03
TCGA.AA.A022.01A	FALSE	FALSE	0.87	2.78	0.99	2.49	3.18	3.61	TRUE	0.87	-0.41	-0.02	0	-0.04
TCGA.AA.A024.01A	FALSE	FALSE	0.23	-2.97	0.77	-0.83	-0.95	-0.01	FALSE	-0.15	0.23	0.01	0	0.01
TCGA.AA.A029.01A	FALSE	FALSE	0.46	-2.97	0.91	-1.45	-0.42	-0.93	FALSE	-0.48	0.46	0.06	-0.01	0
TCGA.AA.A02E.01A	FALSE	FALSE	0.47	-1.02	0.05	-0.84	-1.02	-1.14	FALSE	-0.09	0.47	0.04	-0.02	0.04
TCGA.AA.A02F.01A	TRUE	FALSE	1.12	-3.74	0.02	-1.92	-0.54	-1.79	FALSE	-0.76	1.12	0.09	0.03	0.04
TCGA.AA.A02H.01A	FALSE	FALSE	0.77	-0.69	0.02	-0.91	-1.27	-1.46	FALSE	-0.52	0.77	0.05	0.04	0.01
TCGA.AA.A02J.01A	FALSE	FALSE	0.49	-3.98	0.04	-2.22	-1.37	-2.79	FALSE	-0.93	0.49	0.08	-0.04	0.03
TCGA.AA.A02K.01A	FALSE	FALSE	0.06	-2.26	0.09	-1.48	-2.11	-1.47	FALSE	-0.28	0.06	0.04	-0.07	0.02
TCGA.AA.A02O.01A	FALSE	FALSE	0.16	-1.09	0.15	-0.48	-0.43	-1.04	FALSE	0.55	0.16	0.03	-0.04	0.03
TCGA.AA.A02R.01A	FALSE	FALSE	0.32	3.69	1	2.51	2.53	1.49	TRUE	0.32	-0.1	0	0.02	-0.04
TCGA.AA.A02W.01A	FALSE	FALSE	0.59	-0.67	0.03	-0.8	-0.82	0.96	FALSE	-0.53	0.59	0.05	-0.02	0.04
TCGA.AA.A02Y.01A	FALSE	TRUE	-0.54	1.65	0.81	0.86	0.9	1.21	TRUE	-0.54	-0.92	0.01	-0.14	-0.01
TCGA.AA.A03F.01A	FALSE	FALSE	0.08	-3.59	0.78	-0.62	-0.66	-0.68	FALSE	0.6	0.08	0.01	-0.02	0.02
TCGA.AA.A03J.01A	FALSE	FALSE	0.88	1.09	0.17	1.03	0.8	1.38	TRUE	0.88	-0.06	0	-0.01	0
TCGA.AD.5900.01A	FALSE	FALSE	0.29	1.38	0.99	1.29	1.12	1.34	TRUE	0.29	0.11	0.01	0.02	-0.01
TCGA.AD.6548.01A	FALSE	FALSE	0.32	1.85	0.59	0.82	1.19	0.66	TRUE	0.32	-0.19	0.01	0	-0.03
TCGA.AD.6888.01A	FALSE	TRUE	-0.11	-1.48	0.05	-1.42	-1.32	-0.97	FALSE	-0.75	-0.11	0.04	-0.09	0.02
TCGA.AD.6889.01A	FALSE	FALSE	0.11	-0.61	1	-0.57	0.3	-2.56	FALSE	-0.37	0.11	0.04	-0.02	-0.01
TCGA.AD.6890.01A	FALSE	FALSE	0.23	-0.1	0.24	0.01	0	-0.03	FALSE	0.16	0.23	0.02	0.01	0.01
TCGA.AD.6895.01A	FALSE	FALSE	0.42	1.66	0.95	1.19	2.62	1.38	TRUE	0.42	0.12	0.03	0.04	-0.04
TCGA.AD.6899.01A	FALSE	TRUE	-0.32	1.6	0.24	1.06	0.9	0.38	FALSE	0.77	-0.32	-0.06	0.04	-0.01
TCGA.AD.6901.01A	FALSE	FALSE	0.14	1.23	0.08	0.66	1.21	0.37	FALSE	0.61	0.14	-0.04	0.07	0
TCGA.AD.6963.01A	FALSE	FALSE	0.03	1.91	0.15	1.06	0.74	1.71	TRUE	0.03	-0.49	0.02	-0.08	-0.02
TCGA.AD.6964.01A	FALSE	FALSE	0.7	2.54	0.81	2.06	1.94	2.01	TRUE	0.7	-0.03	-0.04	0.04	-0.01
TCGA.AD.6965.01A	FALSE	FALSE	0.28	-1.45	0.07	-0.87	-1.94	-0.29	FALSE	-0.15	0.28	0.04	-0.03	0.03
TCGA.AD.A5EJ.01A	FALSE	FALSE	0.18	-0.64	0.99	-0.31	1.02	-1.93	FALSE	-0.35	0.18	0.04	-0.01	0
TCGA.AD.A5EK.01A	FALSE	FALSE	0.29	-2.31	0.08	-1.62	-1.02	-1	FALSE	-0.57	0.29	0.03	-0.02	0.02
TCGA.AM.5820.01A	FALSE	FALSE	0.63	-3.12	0.62	-1.46	-1	-1.15	FALSE	-0.91	0.63	0.03	0.04	0.02
TCGA.AM.5821.01A	FALSE	TRUE	-0.13	3.58	0.99	2.17	5.54	1.71	TRUE	-0.13	0.44	0.09	0.03	-0.06
TCGA.AU.3779.01A	FALSE	FALSE	0.01	0.23	0.09	0.28	0.54	0.19	FALSE	0.19	0.01	-0.01	0.03	-0.01
TCGA.AU.6004.01A	FALSE	TRUE	-0.5	1.71	0.96	0.93	0.88	-0.18	FALSE	0.53	-0.5	-0.04	0.01	-0.04
TCGA.AY.4070.01A	FALSE	FALSE	0.49	-0.09	0.01	0.09	-0.16	0.83	FALSE	0.42	0.49	0.04	0	0.02
TCGA.AY.4071.01A	FALSE	FALSE	0.65	0.66	0.32	0.98	0.66	0.97	TRUE	0.65	-0.29	-0.04	0.01	-0.02
TCGA.AY.5543.01A	FALSE	TRUE	-0.6	2	0.74	0.86	1.96	-0.03	FALSE	-0.61	-0.6	0.01	-0.09	-0.01
TCGA.AY.6196.01A	FALSE	TRUE	-0.46	1.8	0.03	1.77	1.28	2.01	FALSE	1.14	-0.46	-0.12	0.09	-0.03
TCGA.AY.6197.01A	FALSE	TRUE	-0.47	-0.26	0.98	-0.21	1.21	-0.88	FALSE	-0.12	-0.47	0	-0.06	-0.02
TCGA.AY.6386.01A	FALSE	TRUE	-0.35	-0.68	0.87	-0.07	-0.44	-0.19	FALSE	-0.07	-0.35	0	-0.05	-0.01
TCGA.AY.A54L.01A	FALSE	TRUE	-0.07	-4.67	0.37	-2.2	-2.33	-0.6	FALSE	-0.93	-0.07	0.05	-0.11	0.04
TCGA.AY.A69D.01A	FALSE	TRUE	-0.23	-1.26	0.18	-0.93	-0.25	-1.85	FALSE	-0.34	-0.23	0	-0.05	0.02
TCGA.AY.A71X.01A	FALSE	TRUE	-0.37	-4.29	0.66	-1.98	-1.57	-0.88	FALSE	-0.55	-0.37	0.01	-0.11	0.03
TCGA.AY.A8YK.01A	FALSE	TRUE	-0.23	-3.99	0.04	-1.44	-1.6	-2.74	FALSE	-0.09	-0.23	0	-0.07	0.02
TCGA.AZ.4308.01A	FALSE	FALSE	0.96	-0.31	0.28	0.16	-0.74	-0.43	FALSE	0.44	0.96	0.05	0.08	0
TCGA.AZ.4313.01A	FALSE	FALSE	0.96	-0.09	0.99	-0.16	0.19	1.58	FALSE	-0.37	0.96	0.09	0.01	0.02
TCGA.AZ.4315.01A	FALSE	TRUE	-0.29	2.01	0.99	0.81	0.7	0.93	TRUE	-0.29	0.27	0.03	0	0.01
TCGA.AZ.4323.01A	FALSE	TRUE	-0.2	0.05	0.01	0.87	-0.74	2.29	FALSE	1.18	-0.2	-0.03	-0.03	0.02
TCGA.AZ.4614.01A	FALSE	FALSE	0.4	0.21	0.31	-0.31	-1.45	1.23	FALSE	-0.54	0.4	0.08	-0.04	0.01
TCGA.AZ.4615.01A	FALSE	TRUE	-0.14	3.18	1	2.15	1.97	2.27	TRUE	-0.14	0.06	0	0.04	-0.04
TCGA.AZ.4616.01A	FALSE	FALSE	0.04	2.16	0.54	1.22	2.97	1.65	TRUE	0.04	0.21	0.06	-0.01	-0.03
TCGA.AZ.4684.01A	FALSE	FALSE	0.41	0.01	0.42	0.32	-0.56	-0.21	FALSE	0.17	0.41	0.01	0.04	0
TCGA.AZ.5403.01A	FALSE	FALSE	0.79	-2.88	0.33	-1.1	-1.24	-0.78	FALSE	-0.7	0.79	0.02	0.08	0.03
TCGA.AZ.5407.01A	FALSE	TRUE	-0.31	-1.25	0.94	-0.24	-1.15	1.69	FALSE	-0.41	-0.31	0	-0.08	0.03
TCGA.AZ.6598.01A	FALSE	TRUE	-0.05	0.52	0.97	0.23	-0.02	-1.72	FALSE	-0.38	-0.05	0.02	-0.01	-0.01
TCGA.AZ.6599.01A	FALSE	FALSE	0	-2.51	0.74	-1.39	-0.76	0.49	FALSE	-0.47	0	0.03	-0.08	0.03
TCGA.AZ.6600.01A	FALSE	TRUE	-0.04	-1.24	0.29	-0.28	-0.31	-0.25	FALSE	0.5	-0.04	-0.04	0.03	0
TCGA.AZ.6601.01A	FALSE	FALSE	0.53	1.98	0.96	1.3	1.31	0.76	TRUE	0.53	-0.69	-0.05	-0.01	-0.04
TCGA.AZ.6603.01A	FALSE	TRUE	-0.05	1.58	0.03	0.29	0.94	-0.95	FALSE	0.21	-0.05	-0.03	0.04	-0.01
TCGA.AZ.6605.01A	FALSE	FALSE	0.17	0.58	0.08	0.56	0.01	0.2	FALSE	0.65	0.17	-0.06	0.11	-0.02
TCGA.AZ.6606.01A	FALSE	TRUE	-0.16	-1.28	0.33	-1.12	0.15	-1.92	FALSE	-0.4	-0.16	0.04	-0.08	0.01
TCGA.AZ.6607.01A	FALSE	FALSE	0.79	0.88	0.13	0.9	2.89	0.55	FALSE	0.61	0.79	0	0.17	-0.04
TCGA.AZ.6608.01A	FALSE	TRUE	-0.14	-1.97	0.3	-1.86	-2.26	-2.99	FALSE	-0.96	-0.14	0.07	-0.13	0.03
TCGA.CA.5254.01A	FALSE	FALSE	0.36	-0.66	0.47	-0.33	0.35	-0.56	FALSE	-0.2	0.36	0.02	0.03	0
TCGA.CA.5255.01A	FALSE	FALSE	0.04	-0.54	0.72	-0.89	-0.55	-1.35	FALSE	-0.52	0.04	0.03	-0.05	0.02
TCGA.CA.5256.01A	FALSE	FALSE	0.59	0.8	0.92	0.26	-1.21	0.59	FALSE	-1	0.59	0.05	-0.01	0.04
TCGA.CA.5796.01A	FALSE	TRUE	-0.28	-0.5	0.97	0	-0.29	-0.18	FALSE	-0.44	-0.28	-0.02	-0.03	0.01
TCGA.CA.5797.01A	FALSE	FALSE	0.45	0.81	0.04	0.17	-0.48	1.83	FALSE	-0.25	0.45	0.03	0.03	0.01
TCGA.CA.6715.01A	FALSE	FALSE	0.48	-4.11	0.04	-2.23	-1.71	-0.13	FALSE	-0.94	0.48	0.05	-0.02	0.04
TCGA.CA.6716.01A	FALSE	FALSE	0.89	-2.65	0.06	-2.1	-1.84	-3.09	FALSE	-0.54	0.89	0.03	0.06	0.04
TCGA.CA.6717.01A	FALSE	FALSE	0.54	1	0.76	1.05	0.53	0.77	TRUE	0.54	-0.03	-0.05	0.05	0.01
TCGA.CA.6718.01A	FALSE	TRUE	-0.54	4.21	0.75	2.32	3.46	0.89	FALSE	0.44	-0.54	-0.01	-0.02	-0.05
TCGA.CA.6719.01A	FALSE	FALSE	0.19	0.26	0.03	0.21	0.03	0.43	FALSE	0.35	0.19	-0.02	0.06	-0.01
TCGA.CK.4950.01A	FALSE	TRUE	-0.43	0.03	0.86	0.58	0.26	0.84	FALSE	0.46	-0.43	-0.04	-0.03	0
TCGA.CK.4951.01A	FALSE	FALSE	0.19	2.29	0.94	1.14	1.98	0.6	TRUE	0.19	0.12	0	0.07	-0.04
TCGA.CK.4952.01A	FALSE	FALSE	0.09	-2.97	0.57	-1.15	0.66	-2.81	FALSE	-0.74	0.09	0.05	-0.03	0
TCGA.CK.5912.01A	FALSE	FALSE	0.42	-1.32	0.03	-1.21	-1.37	-2.81	FALSE	-0.75	0.42	0.02	0.01	0.04
TCGA.CK.5913.01A	FALSE	FALSE	0.06	0.89	0.99	0.44	1.38	-0.06	FALSE	-0.06	0.06	0.02	0.02	-0.03
TCGA.CK.5914.01A	FALSE	TRUE	-0.75	1.64	0.37	0.58	0.68	1.37	TRUE	-0.75	0.17	0.04	0	-0.02
TCGA.CK.5915.01A	FALSE	FALSE	0.4	-4.27	0.44	-2.25	-2.76	-2.89	FALSE	-1.08	0.4	0.04	-0.02	0.03
TCGA.CK.5916.01A	FALSE	TRUE	-0.18	2.47	0.99	1.58	1.79	0.99	TRUE	-0.18	0.05	0	0.02	-0.01
TCGA.CK.6746.01A	FALSE	TRUE	-0.23	3.12	1	2.09	2.36	2.52	TRUE	-0.23	-0.35	0.01	-0.04	-0.02
TCGA.CK.6747.01A	FALSE	FALSE	0.18	0.65	0.81	-0.01	-0.68	-0.74	FALSE	-0.12	0.18	0.01	0	0.02
TCGA.CK.6748.01A	FALSE	FALSE	0.64	-0.79	0.07	-0.54	-0.77	-1.06	FALSE	0.12	0.64	-0.01	0.12	0
TCGA.CK.6751.01A	FALSE	FALSE	0.84	-0.02	0.95	-0.11	-0.77	0.52	FALSE	-0.31	0.84	0.05	0.06	0.02
TCGA.CM.4743.01A	FALSE	TRUE	-0.25	3.1	1	1.32	3.27	0.86	TRUE	-0.25	0	0.03	0	-0.04
TCGA.CM.4744.01A	FALSE	TRUE	-0.33	2.63	0.98	1.58	0.7	2.3	TRUE	-0.33	-0.31	0.04	-0.08	0
TCGA.CM.4746.01A	FALSE	TRUE	-0.45	-0.14	0.95	-0.17	-0.17	0.86	TRUE	-0.45	0.29	0.05	-0.03	0.02
TCGA.CM.4747.01A	FALSE	FALSE	0.63	-2.71	0.13	-0.19	-0.79	-1.1	FALSE	0.47	0.63	0.03	0.04	0.02
TCGA.CM.4748.01A	FALSE	TRUE	-0.22	-2.78	0.15	-1.92	-14.26	0.47	FALSE	0.55	-0.22	-0.03	-0.03	0.02
TCGA.CM.4750.01A	FALSE	FALSE	0	0.23	0.14	0.21	-0.78	0.95	TRUE	0	0.69	0.06	0.01	0.02
TCGA.CM.4751.01A	FALSE	FALSE	0.67	1.74	0.72	1.05	0.78	0.99	TRUE	0.67	-0.44	-0.04	0	-0.02
TCGA.CM.4752.01A	FALSE	TRUE	0	1.96	0.22	0.8	0.47	-0.58	FALSE	-0.04	0	0	-0.01	0
TCGA.CM.5341.01A	FALSE	FALSE	0.19	2.4	0.94	1.05	0.7	0.44	FALSE	-0.73	0.19	-0.02	0.05	0
TCGA.CM.5344.01A	FALSE	FALSE	0.88	-1.3	0.11	-1.12	-0.68	-0.3	FALSE	-0.13	0.88	0.04	0.09	0.01
TCGA.CM.5348.01A	FALSE	TRUE	-0.12	-0.36	0.02	-0.18	0.5	-1.35	FALSE	0.69	-0.12	-0.08	0.09	-0.02
TCGA.CM.5349.01A	FALSE	FALSE	0.18	-0.7	0.21	-0.49	-0.32	-0.99	FALSE	-0.17	0.18	-0.02	0.05	0
TCGA.CM.5860.01A	FALSE	FALSE	0.66	0.82	0.33	0.28	0.02	-0.21	FALSE	-0.51	0.66	0.01	0.12	-0.03
TCGA.CM.5861.01A	FALSE	FALSE	0.57	1.01	0.99	0.12	0.82	0.56	FALSE	-0.77	0.57	0.07	0.03	-0.01
TCGA.CM.5862.01A	FALSE	FALSE	0.77	-3.41	0.08	-1.97	-1.72	-1.35	FALSE	-1.09	0.77	0.04	0.04	0.03
TCGA.CM.5863.01A	FALSE	FALSE	0.32	-0.53	0.63	-0.23	-0.02	0.13	FALSE	0.25	0.32	-0.02	0.07	0
TCGA.CM.5864.01A	FALSE	TRUE	-0.04	-0.43	0.16	-0.47	-0.76	-0.25	FALSE	-0.83	-0.04	0.02	-0.06	0.02
TCGA.CM.5868.01A	FALSE	FALSE	0.76	-1.4	0.22	-1.27	-1.39	-1.2	FALSE	-0.54	0.76	0.04	0.05	0.03
TCGA.CM.6161.01A	FALSE	FALSE	0.08	-0.37	0.14	0.14	-0.01	0.94	TRUE	0.08	-0.17	-0.03	-0.02	0.03
TCGA.CM.6162.01A	FALSE	FALSE	0.56	1.48	0.59	1.2	2.03	1	TRUE	0.56	0.22	-0.06	0.13	-0.03
TCGA.CM.6163.01A	FALSE	TRUE	-0.42	0.05	0.11	0.26	0	0.99	FALSE	0.12	-0.42	-0.06	0	0.01
TCGA.CM.6164.01A	FALSE	FALSE	0.14	1.17	0.06	0.38	0	1.03	FALSE	0.03	0.14	0.03	-0.01	0
TCGA.CM.6165.01A	FALSE	FALSE	0.03	0.58	0.45	0.02	-0.22	-0.41	FALSE	-0.14	0.03	-0.06	0.05	0.01
TCGA.CM.6166.01A	TRUE	FALSE	1.17	-3.35	0.02	-1.98	-1.28	-0.64	FALSE	-0.92	1.17	0.08	0.04	0.04
TCGA.CM.6167.01A	FALSE	FALSE	0.46	-0.44	0.07	0.08	-0.55	-0.48	FALSE	0.53	0.46	-0.06	0.12	0.02
TCGA.CM.6168.01A	FALSE	FALSE	0.12	0.4	0.65	0.26	0.64	-0.93	FALSE	0.47	0.12	-0.05	0.09	-0.01
TCGA.CM.6169.01A	FALSE	FALSE	0.37	1.89	0.03	1.28	1.58	1.19	TRUE	0.37	-0.11	-0.06	0.08	-0.02
TCGA.CM.6170.01A	FALSE	FALSE	0.03	0.12	0.06	-0.1	0.28	-1.12	FALSE	-0.01	0.03	-0.02	0.04	-0.01
TCGA.CM.6171.01A	FALSE	TRUE	-0.3	0.12	0.91	-0.06	1.06	-0.89	FALSE	-0.13	-0.3	0	-0.03	-0.01
TCGA.CM.6172.01A	FALSE	FALSE	0.06	-1.47	0.48	-0.89	-1.43	-1.36	FALSE	-0.33	0.06	-0.03	0.01	0.03
TCGA.CM.6674.01A	FALSE	TRUE	-0.1	1.38	0.99	0.63	0.19	1.2	TRUE	-0.1	0.36	0.01	0.06	-0.02
TCGA.CM.6675.01A	FALSE	FALSE	0.24	-0.41	0.45	-0.55	-0.2	-1.03	FALSE	-0.42	0.24	0.02	0.01	0
TCGA.CM.6676.01A	FALSE	FALSE	0.8	-3.04	0.03	-1.34	-1.58	-1.56	FALSE	-0.43	0.8	0.03	0.06	0.04
TCGA.CM.6677.01A	FALSE	FALSE	0.51	0.77	0.3	0.24	-0.09	-0.03	FALSE	-0.14	0.51	0.03	0.03	0.02
TCGA.CM.6678.01A	FALSE	FALSE	0.8	-3.88	0.27	-1.65	-2.18	-0.89	FALSE	-0.26	0.8	0.05	0.02	0.05
TCGA.CM.6679.01A	FALSE	FALSE	0.24	-0.69	0.03	-0.16	-0.86	-0.79	FALSE	0.43	0.24	-0.04	0.09	0
TCGA.CM.6680.01A	FALSE	TRUE	-0.23	0.98	0.35	0.38	0.81	-0.06	FALSE	0.53	-0.23	-0.05	0.03	0
TCGA.D5.5537.01A	FALSE	FALSE	0.54	-1.38	0.07	-0.93	-1.09	-0.35	FALSE	-0.23	0.54	0.01	0.04	0.03
TCGA.D5.5538.01A	FALSE	TRUE	-0.26	0.93	0.37	0.7	1.3	0.62	FALSE	0.18	-0.26	-0.02	0.01	-0.02
TCGA.D5.5539.01A	FALSE	FALSE	0.02	-0.62	0.09	-0.38	-0.4	-0.82	FALSE	0.06	0.02	-0.04	0.04	0.01
TCGA.D5.5540.01A	FALSE	FALSE	0.33	1.41	0.65	-0.07	0.29	0.72	FALSE	-1.47	0.33	0.07	-0.03	0.01
TCGA.D5.5541.01A	FALSE	TRUE	-0.11	1.22	0.05	0.45	0.53	0.82	FALSE	-0.29	-0.11	-0.02	0.01	0
TCGA.D5.6529.01A	FALSE	TRUE	-0.09	0.98	0.11	1.02	1.21	0.28	FALSE	0.65	-0.09	-0.04	0.06	-0.02
TCGA.D5.6530.01A	FALSE	TRUE	-0.91	1.81	0.99	1.21	1.62	0.57	FALSE	0.36	-0.91	-0.05	-0.04	-0.05
TCGA.D5.6531.01A	FALSE	TRUE	-0.13	1.68	0.32	1.05	1.61	0.67	FALSE	0.38	-0.13	0	0.01	-0.02
TCGA.D5.6532.01A	FALSE	FALSE	0.1	-0.97	0.3	-0.92	-1.46	-0.57	FALSE	-0.73	0.1	0.04	-0.05	0.02
TCGA.D5.6533.01A	FALSE	FALSE	0.05	0.59	0.1	0.04	1.39	-0.92	FALSE	-0.58	0.05	0.02	0	-0.02
TCGA.D5.6534.01A	FALSE	TRUE	-0.31	1.64	0.08	1.62	1.93	0.8	FALSE	1.39	-0.31	-0.12	0.11	-0.02
TCGA.D5.6535.01A	FALSE	TRUE	-0.4	1.41	0.13	0.68	1.29	-0.54	FALSE	-0.01	-0.4	-0.01	-0.02	-0.02
TCGA.D5.6536.01A	FALSE	FALSE	0.29	-2.46	0.02	-1.48	0.64	-0.29	FALSE	-0.02	0.29	0.01	0.04	0
TCGA.D5.6537.01A	FALSE	FALSE	0.03	-0.01	0.18	-0.6	0.77	0.83	FALSE	-0.62	0.03	0.07	-0.06	-0.01
TCGA.D5.6538.01A	FALSE	FALSE	0.42	-5.22	0.27	-2.83	-3.43	-0.1	FALSE	-0.89	0.42	0.03	-0.03	0.06
TCGA.D5.6539.01A	FALSE	TRUE	-0.59	-0.64	0.61	-0.21	-0.14	-0.27	FALSE	0.05	-0.59	-0.05	-0.05	0
TCGA.D5.6540.01A	FALSE	FALSE	0.26	0.69	0.96	0.47	0.83	0.92	FALSE	-0.05	0.26	0.04	0.03	-0.03
TCGA.D5.6541.01A	FALSE	FALSE	0.07	2.04	0.45	1.15	1.15	0.86	TRUE	0.07	-0.25	-0.07	0.06	-0.02
TCGA.D5.6898.01A	FALSE	FALSE	0.03	0.77	0.09	0.16	0.4	0.21	FALSE	0.04	0.03	-0.02	0.03	0.01
TCGA.D5.6920.01A	FALSE	TRUE	-0.66	-0.38	0.8	0.05	1.04	-0.37	FALSE	0.31	-0.66	-0.04	-0.04	-0.02
TCGA.D5.6922.01A	FALSE	FALSE	0.12	0.72	0.05	0.13	-0.18	-0.25	FALSE	0.19	0.12	-0.03	0.05	0
TCGA.D5.6923.01A	FALSE	FALSE	0.85	-0.47	0.03	-0.77	-0.2	-2.03	FALSE	0.02	0.85	0.03	0.11	0
TCGA.D5.6924.01A	FALSE	TRUE	-0.05	1.28	0.04	0.81	0.8	0.65	FALSE	0.42	-0.05	-0.03	0.06	-0.02
TCGA.D5.6926.01A	FALSE	FALSE	0.07	1.12	0.03	0.3	0.89	-0.7	FALSE	0.09	0.07	-0.03	0.08	-0.03
TCGA.D5.6927.01A	FALSE	FALSE	0.31	1.51	0.96	1.06	1.87	1.47	TRUE	0.31	-0.23	-0.02	0.03	-0.04
TCGA.D5.6928.01A	FALSE	FALSE	1.37	3.81	0.57	2.95	3.59	3.57	TRUE	1.37	-1.09	-0.11	-0.01	-0.05
TCGA.D5.6929.01A	FALSE	FALSE	0.23	-0.2	0.09	0.11	-0.79	-0.01	FALSE	0.07	0.23	0.01	0.02	0.01
TCGA.D5.6930.01A	FALSE	FALSE	0.52	1.67	0.98	1.3	0.61	2.27	TRUE	0.52	0.18	0.01	0.04	-0.02
TCGA.D5.6931.01A	FALSE	TRUE	-0.24	0.17	0.59	0.44	0.65	-0.11	FALSE	0.45	-0.24	-0.03	0	0
TCGA.D5.6932.01A	FALSE	FALSE	0.22	-0.64	0.25	-0.24	-0.33	-0.78	FALSE	0.17	0.22	0	0.02	0.01
TCGA.D5.7000.01A	FALSE	TRUE	-0.03	0.43	0.81	0.09	0.69	0.27	FALSE	0.02	-0.03	-0.01	0.02	-0.01
TCGA.DM.A0X9.01A	FALSE	TRUE	-0.08	0.35	0.18	0.2	-0.16	0.71	FALSE	-0.51	-0.08	0.02	-0.07	0.03
TCGA.DM.A0XD.01A	FALSE	FALSE	0.48	-1.47	0.49	-0.99	0	-1.12	FALSE	-0.31	0.48	0.06	0	0.01
TCGA.DM.A0XF.01A	FALSE	FALSE	0.28	0.7	0.28	-0.31	-0.96	-1.6	FALSE	-0.54	0.28	0.04	0.01	-0.01
TCGA.DM.A1D0.01A	FALSE	FALSE	0.23	-5.27	0.28	-2.95	-2.42	-2.75	FALSE	-1.12	0.23	0.05	-0.07	0.05
TCGA.DM.A1D4.01A	FALSE	TRUE	-0.41	-0.18	0.51	-0.74	-1.49	-0.72	FALSE	-0.88	-0.41	0.02	-0.11	0.02
TCGA.DM.A1D6.01A	FALSE	FALSE	0.74	-3.39	0.46	-2.47	-2.38	-1.05	FALSE	-1.16	0.74	0.08	-0.01	0.04
TCGA.DM.A1D7.01A	FALSE	FALSE	0.08	-0.97	0.51	-0.74	-1.38	-1.7	FALSE	-0.57	0.08	0.02	-0.04	0.02
TCGA.DM.A1D8.01A	FALSE	FALSE	0.43	-0.89	0.56	-0.85	-0.72	0.04	FALSE	-0.65	0.43	0.05	-0.03	0.04
TCGA.DM.A1D9.01A	FALSE	FALSE	0.53	-1.06	0.27	-1.32	-0.67	-2.08	FALSE	-0.95	0.53	0.05	0	0.02
TCGA.DM.A1DA.01A	FALSE	FALSE	0.06	-0.47	0.9	-1.02	-1.77	-0.49	FALSE	-0.78	0.06	0.04	-0.07	0.03
TCGA.DM.A1DB.01A	FALSE	TRUE	-0.63	0.12	0.03	-0.15	-1.18	1.96	FALSE	-0.5	-0.63	0	-0.14	0.03
TCGA.DM.A1HA.01A	FALSE	TRUE	-0.21	0.61	0.07	0.01	1.2	0.4	FALSE	-0.34	-0.21	0.05	-0.09	0
TCGA.DM.A1HB.01A	FALSE	FALSE	0.37	-3.77	0.99	-1.46	0.2	-4.44	FALSE	-0.75	0.37	0.06	0	-0.01
TCGA.DM.A280.01A	FALSE	FALSE	0.6	-4.81	0.93	-2.69	-0.41	-2.63	FALSE	-0.59	0.6	0.05	0.03	0
TCGA.DM.A282.01A	FALSE	FALSE	0.73	-1.94	0.04	-1.84	-2.09	-0.98	FALSE	-0.81	0.73	0.05	0.02	0.03
TCGA.DM.A285.01A	FALSE	FALSE	0.77	-2.38	0.18	-1.99	-2.16	-2.14	FALSE	-0.42	0.77	0.05	0.02	0.03
TCGA.DM.A288.01A	FALSE	FALSE	0.16	-5.46	0.56	-3.24	-2.83	-3.82	FALSE	-1.21	0.16	0.05	-0.03	0
TCGA.DM.A28A.01A	FALSE	FALSE	0.41	-0.03	0.1	-0.55	-0.46	-0.53	FALSE	-0.4	0.41	0.04	0.01	0.01
TCGA.DM.A28C.01A	FALSE	FALSE	0.29	-3.97	0.56	-2.16	-2.97	-3	FALSE	-0.85	0.29	0.02	-0.02	0.04
TCGA.DM.A28E.01A	FALSE	FALSE	0.13	-1.17	0.19	-1.36	-1.09	-2.83	FALSE	-1.04	0.13	0.05	-0.07	0.03
TCGA.DM.A28F.01A	FALSE	FALSE	0.13	-0.16	0.14	-0.68	-1.45	-1.19	FALSE	-0.58	0.13	0.06	-0.05	0.01
TCGA.DM.A28G.01A	FALSE	FALSE	0.25	-1.51	0.43	-0.95	-1.66	-0.04	FALSE	-0.39	0.25	0.02	-0.05	0.06
TCGA.DM.A28H.01A	FALSE	FALSE	0.2	-1.76	0.3	-1.64	-1.22	-0.38	FALSE	-1.09	0.2	0.04	-0.08	0.05
TCGA.DM.A28K.01A	FALSE	FALSE	0.09	-1.14	0.38	-1.11	-0.58	-2.03	FALSE	-0.7	0.09	0.04	-0.05	0.02
TCGA.DM.A28M.01A	FALSE	FALSE	0.1	-1.06	0.8	-1.82	-0.73	-1.18	FALSE	-1.19	0.1	0.06	-0.08	0.02
TCGA.F4.6459.01A	FALSE	FALSE	0.54	-0.9	0.03	-0.62	-1.45	0.73	FALSE	0.21	0.54	-0.02	0.09	0.01
TCGA.F4.6460.01A	FALSE	FALSE	0.09	-0.55	0.01	-0.2	-0.88	-0.75	FALSE	0.66	0.09	-0.04	0.03	0.02
TCGA.F4.6461.01A	FALSE	FALSE	0.3	-0.41	0.38	-0.29	-0.04	-0.76	FALSE	0.34	0.3	-0.01	0.05	0.01
TCGA.F4.6463.01A	FALSE	FALSE	0.55	-0.25	0.03	-0.14	-0.99	0.93	FALSE	0.36	0.55	0	0.06	0.02
TCGA.F4.6569.01A	FALSE	FALSE	0.62	-0.41	0.23	0.16	-0.68	0.43	FALSE	0.6	0.62	-0.05	0.16	0
TCGA.F4.6570.01A	FALSE	FALSE	0.54	2.61	0.82	2.02	1.86	1.76	TRUE	0.54	-0.25	-0.05	0.05	-0.03
TCGA.F4.6703.01A	FALSE	FALSE	0.86	3.35	0.12	2.29	2.91	1.2	TRUE	0.86	-0.17	-0.07	0.11	-0.05
TCGA.F4.6704.01A	FALSE	FALSE	0.68	0.23	0.15	0.3	-0.65	-0.22	FALSE	0.37	0.68	-0.02	0.11	0.01
TCGA.F4.6805.01A	FALSE	FALSE	0.33	0.09	0.39	0.06	0.36	-0.53	FALSE	0.34	0.33	-0.03	0.1	0
TCGA.F4.6806.01A	FALSE	FALSE	0.07	-0.24	0.31	-0.32	-0.76	-0.06	FALSE	-0.04	0.07	-0.01	0.03	-0.01
TCGA.F4.6807.01A	FALSE	FALSE	0.63	1.39	0.14	1.2	1.13	1.4	TRUE	0.63	0.22	-0.04	0.09	-0.01
TCGA.F4.6808.01A	FALSE	FALSE	0.53	-2.33	0.03	-1.62	-0.77	0.32	FALSE	-0.6	0.53	0.07	-0.02	0.02
TCGA.F4.6809.01A	FALSE	FALSE	0.01	-0.31	0.18	0.05	-0.63	0.37	FALSE	0.67	0.01	-0.04	0.03	0.01
TCGA.F4.6854.01A	FALSE	FALSE	0.16	0.65	0.16	0.18	-0.06	0.54	TRUE	0.16	0.22	0.01	0.02	0.01
TCGA.F4.6855.01A	FALSE	FALSE	0.88	-2.91	0.06	-0.66	-0.54	-1.63	FALSE	-0.17	0.88	-0.01	0.13	0.02
TCGA.F4.6856.01A	FALSE	FALSE	0.08	0.25	0.99	0.23	-0.26	0.38	FALSE	-0.17	0.08	0.02	0	0
TCGA.G4.6293.01A	FALSE	TRUE	-0.54	0.86	0.32	0.66	1.56	0.41	FALSE	0.52	-0.54	-0.04	-0.04	0
TCGA.G4.6294.01A	FALSE	FALSE	0.15	-1.41	0.03	-1.13	-1.12	-1.08	FALSE	-0.65	0.15	0	-0.02	0.03
TCGA.G4.6295.01A	FALSE	TRUE	-0.02	1.65	0.19	1.3	0.91	2.13	TRUE	-0.02	-0.33	0.01	-0.07	0
TCGA.G4.6297.01A	FALSE	FALSE	0.29	0.49	0.03	0.33	-0.27	0.23	FALSE	0.41	0.29	-0.02	0.09	-0.02
TCGA.G4.6298.01A	TRUE	FALSE	1.39	-3.95	0.02	-2.05	-1.75	-0.93	FALSE	-0.65	1.39	0.09	0.08	0.04
TCGA.G4.6299.01A	FALSE	FALSE	0.34	0.91	0.32	1.02	-0.39	1.41	TRUE	0.34	0.14	0	0.03	-0.01
TCGA.G4.6302.01A	FALSE	FALSE	0.63	-0.02	0.69	0.33	0.14	0.34	FALSE	0.77	0.63	-0.03	0.15	-0.01
TCGA.G4.6303.01A	FALSE	FALSE	0.15	-0.99	0.09	-0.71	-0.33	0.32	FALSE	-0.08	0.15	-0.01	0.03	0.01
TCGA.G4.6304.01A	FALSE	TRUE	-0.53	1.1	1	0.14	-0.13	-0.31	FALSE	-0.27	-0.53	0.02	-0.11	0
TCGA.G4.6306.01A	FALSE	TRUE	-0.65	0.1	0.29	-0.05	-0.29	0.59	FALSE	-0.27	-0.65	0.01	-0.12	0
TCGA.G4.6307.01A	FALSE	FALSE	0.44	-4.03	0.13	-1.78	-1.8	-1.11	FALSE	-0.52	0.44	0.06	-0.07	0.06
TCGA.G4.6309.01A	FALSE	FALSE	0.1	-0.81	0.96	-0.52	-0.64	1	FALSE	-0.08	0.1	0.04	-0.06	0.03
TCGA.G4.6310.01A	TRUE	FALSE	1.28	-4.4	0.09	-2.68	-1.69	-1.62	FALSE	-0.68	1.28	0.05	0.1	0.04
TCGA.G4.6311.01A	FALSE	FALSE	0.03	-1.01	0.05	-0.62	-0.61	-0.28	FALSE	0.09	0.03	-0.02	0.05	-0.02
TCGA.G4.6314.01A	FALSE	FALSE	1.04	-0.7	0.09	-0.45	-1.06	-0.91	FALSE	0.17	1.04	0.02	0.11	0.02
TCGA.G4.6315.01A	FALSE	FALSE	0.2	-4.04	0.13	-1.56	-1.61	-1.24	FALSE	-0.86	0.2	0.06	-0.08	0.04
TCGA.G4.6317.01A	FALSE	FALSE	0.76	-2.01	0.21	-1.33	-3.05	0.42	FALSE	-1.22	0.76	0.1	-0.03	0.04
TCGA.G4.6317.02A	FALSE	FALSE	0.54	-5.21	0.04	-3.08	-2.59	-5.14	FALSE	-0.87	0.54	0.04	0	0.04
TCGA.G4.6320.01A	FALSE	TRUE	-0.08	-1.87	0.84	-1.1	-2.17	-1.64	FALSE	-0.17	-0.08	0.02	-0.06	0.03
TCGA.G4.6321.01A	FALSE	FALSE	0.5	-2.83	0.99	0.63	0.42	1.84	TRUE	0.5	-1.14	-0.08	-0.07	-0.03
TCGA.G4.6322.01A	FALSE	FALSE	0.09	-0.12	0.56	-0.1	0.43	-1.83	FALSE	-0.1	0.09	0.02	-0.03	0.01
TCGA.G4.6323.01A	FALSE	TRUE	-0.83	-1.11	0.37	-0.12	-0.38	0.11	FALSE	0.24	-0.83	-0.05	-0.12	0.04
TCGA.G4.6586.01A	FALSE	TRUE	-0.12	1.18	1	1.06	1.33	2.41	TRUE	-0.12	-0.83	0.01	-0.11	-0.03
TCGA.G4.6588.01A	FALSE	FALSE	0.17	0.2	0.99	-0.07	0.45	-0.42	FALSE	-0.18	0.17	0.05	0	-0.03
TCGA.G4.6625.01A	FALSE	FALSE	0.8	1.92	0.16	1.51	1.77	0.88	TRUE	0.8	-0.69	-0.07	-0.02	-0.01
TCGA.G4.6626.01A	FALSE	FALSE	0.25	-0.35	0.08	-0.74	-0.74	-0.45	FALSE	-0.62	0.25	0.07	-0.07	0.03
TCGA.G4.6627.01A	FALSE	FALSE	0.72	0.75	0.57	0.67	0.23	0.76	TRUE	0.72	-0.33	-0.06	0.04	-0.02
TCGA.G4.6628.01A	FALSE	FALSE	0.22	3.23	1	2.42	2.21	2.68	TRUE	0.22	-0.53	-0.04	-0.01	-0.03
TCGA.NH.A50T.01A	FALSE	FALSE	0.59	-2.03	0.47	-1.84	-1.2	-2.17	FALSE	-0.96	0.59	0.09	-0.06	0.05
TCGA.NH.A50U.01A	FALSE	FALSE	0.13	-4.19	0.35	-1.59	-1.2	-1.47	FALSE	-0.44	0.13	0.02	-0.01	0.01
TCGA.NH.A50V.01A	FALSE	FALSE	0.01	0.61	0.32	0.19	0.66	-1.11	FALSE	0.19	0.01	-0.03	0.05	-0.01
TCGA.NH.A5IV.01A	FALSE	FALSE	0.21	0.62	1	0.82	-0.1	0.94	TRUE	0.21	-0.68	-0.04	-0.07	0.01
TCGA.NH.A6GA.01A	FALSE	TRUE	-0.22	-1.68	0.04	-0.73	-0.98	0.67	FALSE	0.15	-0.22	-0.02	-0.04	0.02
TCGA.NH.A6GB.01A	FALSE	TRUE	-0.08	0.22	0.11	0.2	0.59	-0.25	FALSE	-0.16	-0.08	0.03	-0.05	-0.01
TCGA.NH.A6GC.01A	FALSE	FALSE	0.55	-4.22	0.19	-1.04	-0.07	-0.79	FALSE	0.14	0.55	0	0.06	0.03
TCGA.NH.A8F7.01A	FALSE	FALSE	0.05	-2.54	0.06	-2.26	-0.75	-3.77	FALSE	-0.58	0.05	0.02	-0.06	0.03
TCGA.NH.A8F7.06A	FALSE	TRUE	-0.16	-7.96	0.07	-4.02	-1.98	-6.33	FALSE	-0.91	-0.16	0.03	-0.1	0.04
TCGA.NH.A8F8.01A	FALSE	FALSE	0.2	-0.82	0.05	-0.5	-0.08	-1.74	FALSE	0.16	0.2	0	0.02	0.01
TCGA.QG.A5YV.01A	FALSE	FALSE	0.03	-0.5	0.22	-0.67	-0.7	-0.64	FALSE	-0.51	0.03	0.04	-0.07	0.03
TCGA.QG.A5YW.01A	FALSE	TRUE	-0.38	0.67	0.53	0.43	0.66	-1.33	FALSE	0.3	-0.38	-0.02	-0.05	0
TCGA.QG.A5YX.01A	FALSE	TRUE	-0.55	-1.64	0.75	-1.19	-1.2	-0.52	FALSE	-0.83	-0.55	-0.01	-0.11	0.03
TCGA.QG.A5Z1.01A	FALSE	FALSE	0.3	-2.13	0.11	-1.57	-2.47	-4	FALSE	-0.3	0.3	-0.02	0.05	0.03
TCGA.QG.A5Z2.01A	FALSE	TRUE	-1.3	0.58	0.97	0.59	0.56	1.33	FALSE	0.23	-1.3	-0.06	-0.15	0
TCGA.QL.A97D.01A	FALSE	TRUE	-0.68	0.83	0.61	0.75	0.29	0.95	FALSE	-0.19	-0.68	0	-0.1	-0.01
TCGA.RU.A8FL.01A	FALSE	FALSE	0.03	-4.53	0.36	-2.45	-3.15	-2.18	FALSE	-1.19	0.03	0.07	-0.11	0.04
TCGA.SS.A7HO.01A	FALSE	FALSE	0.39	-4.31	0.01	-1.93	-0.59	0.21	FALSE	-0.56	0.39	0.06	-0.06	0.05
TCGA.T9.A92H.01A	FALSE	FALSE	0.05	-0.56	0.51	-0.7	-0.66	-1.61	FALSE	-0.69	0.05	0.05	-0.08	0.02
TCGA.WS.AB45.01A	FALSE	FALSE	0.4	0.47	0.31	0.87	1.54	-0.54	FALSE	0.48	0.4	-0.05	0.16	-0.04
